# Supplementary material for: N-Terminal Peptide of PGLYRP1/Tag7 Is a Novel Ligand for TREM-1 Receptor
Source: Int J Mol Sci. 2022 May 20;23(10):5752. doi: 10.3390/ijms23105752 (PMC9144885; doi:10.3390/ijms23105752)
Supplement: Supplementary file 1 [file ijms-23-05752-s001.zip]

Archive with 1 entries (1 files):
- ijms-1737157-supplementary.pdf
